# Supplementary material for: From Nucleus to Membrane: A Subcellular Map of the N-Acetylation Machinery in Plants
Source: Int J Mol Sci. 2022 Nov 21;23(22):14492. doi: 10.3390/ijms232214492 (PMC9692967; doi:10.3390/ijms232214492)
Supplement: Supplementary file 1 [file ijms-23-14492-s001.zip]

Archive with 1 entries (1 files):
- ijms-2007717-supplementary.pdf
